# Supplementary material for: A conserved regulatory program initiates lateral plate mesoderm emergence across chordates
Source: Nat Commun. 2019 Aug 26;10:3857. doi: 10.1038/s41467-019-11561-7 (PMC6710290; doi:10.1038/s41467-019-11561-7)
Supplement: Supplementary file 9 — Source Data [file 41467_2019_11561_MOESM9_ESM.xlsx]

## Sheet: Figure 2J_x000a_
Figure 2J
		control		shield		bud		1-2 ss		5-6 ss
		n	% switching	n	% switching	n	% switching	n	% switching	n	% switching
liver	drl:creERT2 x hsp70l:Switch	5	0	10	100	14	86	7	71	7	43
	ubi:creERT2 x hsp70l:Switch	7	0	13	100	10	100	12	100	9	100
swim bladder	drl:creERT2 x hsp70l:Switch	12	0	14	86	18	67	13	46	13	15
	ubi:creERT2 x hsp70l:Switch	13	0	15	100	15	100	16	100	12	100
gut	drl:creERT2 x hsp70l:Switch	13	0	17	100	26	96	15	87	13	57
	ubi:creERT2 x hsp70l:Switch	11	0	18	100	19	100	22	100	13	100
pancreas	drl:creERT2 x hsp70l:Switch	7	0	6	83	8	88	10	60	8	25
	ubi:creERT2 x hsp70l:Switch	14	0	11	100	11	91	8	88	9	100

## Sheet: Supplementary Figure 2D
Supplementary Figure 2D
		R I	R II	R III	R IV
		% switching	% switching	% switching	% switching
control	0%	1	1	1	1
	0-33%	0	0	0	0
	33-66%	0	0	0	0
	66-100%	0	0	0	0
	total n	14	12	12	13
shield	0%	0	0.16	0.14	0.0714286
	0-33%	0.833333	0.538462	0.428571	0.0714286
	33-66%	0.166667	0.230769	0.214286	0.142857
	66-100%	0	0.0769231	0.0714286	0.714286
	total n	12	13	14	14
bud stage	0%	0.578947	0.263158	0.190476	0.190476
	0-33%	0.42	0.69	0.62	0.29
	33-66%	0	0.0526316	0.142857	0.380952
	66-100%	0	0	0.047619	0.142857
	total n	19	19	21	21
1-2 somites	0%	0.636364	0.384615	0.636364	0.214286
	0-33%	0.36	0.61	0.09	0.5
	33-66%	0	0	0.272727	0.285714
	66-100%	0	0	0	0
	total n	11	13	11	14
5-6 somites	0%	0.933333	0.857143	0.818182	0.533333
	0-33%	0.0666667	0.14	0.18	0.4
	33-66%	0	0	0	0.0666667
	66-100%	0	0	0	0
	total n	15	14	11	15

## Sheet: Supplementary Figure 11M
Supplementary Figure 11M
		control	+2.0drl:EGFP injected
	Mesp:H2B-mCherry positive / EGFP negative	100	77
	Mesp:H2B-mCherry positive / EGFP positive	0	15
	total n embryos	100	92
